# Supplementary material for: Long-Term Safety and Immunogenicity of AZD1222 (ChAdOx1 nCoV-19): 2-Year Follow-Up from a Phase 3 Study
Source: Vaccines (Basel). 2024 Aug 3;12(8):883. doi: 10.3390/vaccines12080883 (PMC11359581; doi:10.3390/vaccines12080883)
Supplement: Supplementary file 1 [file vaccines-12-00883-s001.zip]

Archive with 1 entries (1 files):
- vaccines-3086345-supplementary.pdf
